# Supplementary material for: Stream-specific feedback inputs to the primate primary visual cortex
Source: Nat Commun. 2021 Jan 11;12:228. doi: 10.1038/s41467-020-20505-5 (PMC7801467; doi:10.1038/s41467-020-20505-5)
Supplement: Supplementary file 3 — Source Data [file 41467_2020_20505_MOESM3_ESM.xlsx]

## Sheet: Figure 1
Figure 1
	Figure 1e					Figure 1f
	Normalized Fluorescent Intensity Values					Normalized Fluorescent Intensity Values
	Cortical Depth Bin #	Value				Cortical Depth Bin #	Value
	1	0.579013				1	0.725225
	2	0.691096				2	0.928551
	3	0.754795				3	1
	4	0.814287				4	0.975285
	5	0.887814				5	0.955209
	6	0.956878				6	0.91847
	7	0.992397				7	0.931089
	8	1				8	0.933099
	9	0.937597				9	0.894329
	10	0.834086				10	0.785236
	11	0.807578				11	0.690302
	12	0.765445				12	0.663575
	13	0.705404				13	0.599228
	14	0.697279				14	0.564748
	15	0.613907				15	0.536036
	16	0.58123				16	0.463492
	17	0.512379				17	0.416999
	18	0.463373				18	0.390474
	19	0.436557				19	0.343545
	20	0.405037				20	0.302292
	21	0.353297				21	0.276046
	22	0.333365				22	0.246141
	23	0.299618				23	0.21201
	24	0.26358				24	0.192306
	25	0.223529				25	0.181363
	26	0.19229				26	0.172514
	27	0.190212				27	0.146572
	28	0.164243				28	0.126677
	29	0.139463				29	0.111779
	30	0.116764				30	0.120204
	31	0.106896				31	0.109982
	32	0.104503				32	0.0922461
	33	0.10722				33	0.0830475
	34	0.104013				34	0.0599165
	35	0.0733022				35	0.0558257
	36	0.0562189				36	0.0551803
	37	0.0458232				37	0.0569251
	38	0.0460508				38	0.0484544
	39	0.0322103				39	0.0284579
	40	0.0212672				40	0.0194427
	41	0.0228285				41	0.0217885
	42	0.0166047				42	0.012945
	43	0.00942945				43	0.0262274
	44	0.00694655				44	0.0169837
	45	0.0112004				45	0.00968919
	46	0.0125804				46	0.0211958
	47	0.012084				47	0.0577865
	48	0.0307347				48	0.0642838
	49	0.0288167				49	0.0686928
	50	0.0228484				50	0.0710932
	51	0.020633				51	0.0795139
	52	0.0169903				52	0.0777686
	53	0.00427975				53	0.0812493
	54	0.00758561				54	0.0833213
	55	0.0157009				55	0.0725318
	56	0.0208063				56	0.0586651
	57	0.0159466				57	0.0620971
	58	0.0176153				58	0.0511373
	59	0.0119794				59	0.0372359
	60	0.0144277				60	0.0343829
	61	0.0101229				61	0.0252676
	62	0.00967121				62	0.0197727
	63	0.00291611				63	0.0229662
	64	0				64	0.0249051
	65	0.00671393				65	0.0167581
	66	0.0211369				66	0.00619453
	67	0.00848667				67	0
	68	0.00278981				68	0.00108055
	69	0.00589082				69	0.0198537
	70	0.0117622				70	0.0222006
	71	0.0141394				71	0.0457205
	72	0.0205186				72	0.0623421
	73	0.0266543				73	0.069692
	74	0.052888				74	0.0729168
	75	0.0891975				75	0.0916903
	76	0.128201				76	0.129415
	77	0.165891				77	0.163122
	78	0.192099				78	0.22235
	79	0.23381				79	0.278164
	80	0.25565				80	0.331189
	81	0.274559				81	0.373707
	82	0.315499				82	0.414904
	83	0.338171				83	0.467848
	84	0.35457				84	0.529094
	85	0.377152				85	0.570846
	86	0.396228				86	0.616924
	87	0.381339				87	0.631622
	88	0.343792				88	0.644354
	89	0.312106				89	0.652783
	90	0.304643				90	0.64066
	91	0.281374				91	0.602756
	92	0.290391				92	0.552845
	93	0.312763				93	0.564655
	94	0.351192				94	0.620996
	95	0.383686				95	0.685095
	96	0.42841				96	0.757285
	97	0.454383				97	0.827099
	98	0.466498				98	0.896179
	99	0.468134				99	0.956757
	100	0.474853				100	0.978697

## Sheet: Figure 4
Figure 4
	Figure 4a (right panel graph)				Figure 4b (right panel graph)				Figure 4c (right panel graph)				Figure 4d (right panel graph)				Figure 4Ee (right panel graph)				Figure 4f (right panel graph)
	Normalized Cytochrome Oxidase Staining Intensity Values				Normalized Fluorescent Intensity Values L1A				Normalized Fluorescent Intensity Values L1B				Normalized Fluorescent Intensity Values L2/3				Normalized Fluorescent Intensity Values L4B				Normalized Fluorescent Intensity Values L5/6
	Blob Center to Interblob Bin #	Value			Blob Center to Interblob Bin #	Value			Blob Center to Interblob Bin #	Value			Blob Center to Interblob Bin #	Value			Blob Center to Interblob Bin #	Value			Blob Center to Interblob Bin #	Value
	0	0			0	0			0	0			0	0			0	0			0	0.0478812
	0.0526316	0.0138203			0.0526316	0.172333			0.0526316	0.0372593			0.0526316	0.133739			0.0526316	0.198553			0.0526316	0
	0.105263	0.0410391			0.105263	0.0515828			0.105263	0.120628			0.105263	0.146083			0.105263	0.477738			0.105263	0.174325
	0.157895	0.0790029			0.157895	0.209291			0.157895	0.141473			0.157895	0.147966			0.157895	0.510684			0.157895	0.232131
	0.210526	0.127114			0.210526	0.290503			0.210526	0.112339			0.210526	0.148243			0.210526	0.369061			0.210526	0.139347
	0.263158	0.188839			0.263158	0.406252			0.263158	0.145539			0.263158	0.212093			0.263158	0.46944			0.263158	0.200416
	0.315789	0.259326			0.315789	0.270608			0.315789	0.204501			0.315789	0.233103			0.315789	0.487194			0.315789	0.384782
	0.368421	0.335803			0.368421	0.213264			0.368421	0.301936			0.368421	0.230268			0.368421	0.461951			0.368421	0.373078
	0.421053	0.416045			0.421053	0.516239			0.421053	0.333696			0.421053	0.211571			0.421053	0.491122			0.421053	0.462534
	0.473684	0.497359			0.473684	0.589			0.473684	0.418134			0.473684	0.337405			0.473684	0.571778			0.473684	0.524939
	0.526316	0.578029			0.526316	0.586594			0.526316	0.503772			0.526316	0.486537			0.526316	0.596973			0.526316	0.383701
	0.578947	0.656063			0.578947	0.571652			0.578947	0.584122			0.578947	0.611145			0.578947	0.674823			0.578947	0.493488
	0.631579	0.730224			0.631579	0.680231			0.631579	0.632897			0.631579	0.592379			0.631579	0.618598			0.631579	0.775354
	0.684211	0.793612			0.684211	0.768408			0.684211	0.588076			0.684211	0.592352			0.684211	0.665046			0.684211	0.796507
	0.736842	0.845032			0.736842	0.613533			0.736842	0.647486			0.736842	0.748033			0.736842	0.604546			0.736842	0.791512
	0.789474	0.889573			0.789474	0.532779			0.789474	0.712649			0.789474	0.813934			0.789474	0.434428			0.789474	0.851257
	0.842105	0.927359			0.842105	0.587005			0.842105	0.824264			0.842105	0.811324			0.842105	0.657492			0.842105	0.903987
	0.894737	0.956287			0.894737	0.754527			0.894737	0.961528			0.894737	0.898321			0.894737	0.850345			0.894737	1
	0.947368	0.977626			0.947368	0.808325			0.947368	0.929484			0.947368	0.975168			0.947368	0.924698			0.947368	0.886751
	1	1			1	1			1	1			1	1			1	1			1	0.856055
		The data in figures 4 through 7 were fitted using a 3rd degree polynomial curve fit, y = ax3 + bx2 + cx + d.

## Sheet: Figure 5
Figure 5
	Figure 5a (right panel graph)				Figure 5b (right panel graph)				Figure 5c (right panel graph)				Figure 5d (right panel graph)				Figure 5e (right panel graph)				Figure 5f (right panel graph)
	Normalized Cytochrome Oxidase Staining Intensity Values				Normalized Fluorescent Intensity Values L1A				Normalized Fluorescent Intensity Values L1B				Normalized Fluorescent Intensity Values L2/3				Normalized Fluorescent Intensity Values L4B				Normalized Fluorescent Intensity Values L5/6
	Blob Center to Interblob Bin #	Value			Blob Center to Interblob Bin #	Value			Blob Center to Interblob Bin #	Value			Blob Center to Interblob Bin #	Value			Blob Center to Interblob Bin #	Value			Blob Center to Interblob Bin #	Value
	0	0			0	0.955142			0	0.742623			0	0.909508			0	0.531064			0	0.736844
	0.0526316	0.0138203			0.0526316	0.947454			0.0526316	0.935996			0.0526316	0.783237			0.0526316	0.360619			0.0526316	0.906697
	0.105263	0.0410391			0.105263	0.900218			0.105263	1			0.105263	1			0.105263	0.347975			0.105263	0.895488
	0.157895	0.0790029			0.157895	0.830874			0.157895	0.999437			0.157895	0.777607			0.157895	0.204958			0.157895	1
	0.210526	0.127114			0.210526	0.944742			0.210526	0.832594			0.210526	0.503046			0.210526	1			0.210526	0.919048
	0.263158	0.188839			0.263158	1			0.263158	0.643774			0.263158	0.523055			0.263158	0.77993			0.263158	0.816764
	0.315789	0.259326			0.315789	0.881745			0.315789	0.754559			0.315789	0.448291			0.315789	0.463366			0.315789	0.677753
	0.368421	0.335803			0.368421	0.589407			0.368421	0.565924			0.368421	0.337708			0.368421	0.410585			0.368421	0.693469
	0.421053	0.416045			0.421053	0.532373			0.421053	0.458048			0.421053	0.266168			0.421053	0.512045			0.421053	0.677115
	0.473684	0.497359			0.473684	0.585195			0.473684	0.451738			0.473684	0.319901			0.473684	0.247538			0.473684	0.579914
	0.526316	0.578029			0.526316	0.552835			0.526316	0.388099			0.526316	0.356094			0.526316	0.155719			0.526316	0.355494
	0.578947	0.656063			0.578947	0.428024			0.578947	0.132905			0.578947	0.296496			0.578947	0.100222			0.578947	0.459441
	0.631579	0.730224			0.631579	0.370063			0.631579	0.0755355			0.631579	0.304979			0.631579	0.281308			0.631579	0.453041
	0.684211	0.793612			0.684211	0.276489			0.684211	0.0689247			0.684211	0.127877			0.684211	0.319371			0.684211	0.361816
	0.736842	0.845032			0.736842	0.33684			0.736842	0.158687			0.736842	0.11588			0.736842	0.336206			0.736842	0.312982
	0.789474	0.889573			0.789474	0.317533			0.789474	0.0248392			0.789474	0			0.789474	0.619075			0.789474	0.217402
	0.842105	0.927359			0.842105	0.164365			0.842105	0.0847008			0.842105	0.108821			0.842105	0.251073			0.842105	0.188368
	0.894737	0.956287			0.894737	0.0430208			0.894737	0			0.894737	0.160193			0.894737	0.393993			0.894737	0.0852003
	0.947368	0.977626			0.947368	0.0747164			0.947368	0.0868609			0.947368	0.18932			0.947368	0.350108			0.947368	0
	1	1			1	0			1	0.0246214			1	0.251912			1	0			1	0.070833

## Sheet: Figure 6
Figure 6
	Figure 6a (right panel graph)				Figure 6b (right panel graph)				Figure 6c (right panel graph)				Figure 6d (right panel graph)				Figure 6e (right panel graph)				Figure 6f (right panel graph)
	Normalized Cytochrome Oxidase Staining Intensity Values				Normalized Fluorescent Intensity Values L1A				Normalized Fluorescent Intensity Values L1B				Normalized Fluorescent Intensity Values L2/3				Normalized Fluorescent Intensity Values L4B				Normalized Fluorescent Intensity Values L5/6
	Blob Center to Interblob Bin #	Value			Blob Center to Interblob Bin #	Value			Blob Center to Interblob Bin #	Value			Blob Center to Interblob Bin #	Value			Blob Center to Interblob Bin #	Value			Blob Center to Interblob Bin #	Value
	0	0			0	0			0	0			0	0			0	0			0	0
	0.0526316	0.0131755			0.0526316	0.0184368			0.0526316	0.0126453			0.0526316	0.0343179			0.0526316	0.0604925			0.0526316	0.043616
	0.105263	0.0382574			0.105263	0.0526899			0.105263	0.122078			0.105263	0.0765631			0.105263	0.226712			0.105263	0.124185
	0.157895	0.0748846			0.157895	0.0425813			0.157895	0.156341			0.157895	0.0745758			0.157895	0.134867			0.157895	0.206359
	0.210526	0.123213			0.210526	0.113085			0.210526	0.20565			0.210526	0.173877			0.210526	0.0584978			0.210526	0.249593
	0.263158	0.180292			0.263158	0.188774			0.263158	0.256847			0.263158	0.271711			0.263158	0.206861			0.263158	0.299785
	0.315789	0.24514			0.315789	0.249154			0.315789	0.283012			0.315789	0.310719			0.315789	0.19072			0.315789	0.361007
	0.368421	0.315719			0.368421	0.29561			0.368421	0.316105			0.368421	0.253979			0.368421	0.177776			0.368421	0.413807
	0.421053	0.390371			0.421053	0.389682			0.421053	0.33059			0.421053	0.369643			0.421053	0.177701			0.421053	0.467082
	0.473684	0.466686			0.473684	0.493268			0.473684	0.423894			0.473684	0.445503			0.473684	0.362554			0.473684	0.551931
	0.526316	0.543077			0.526316	0.574248			0.526316	0.553953			0.526316	0.511914			0.526316	0.459815			0.526316	0.67746
	0.578947	0.617537			0.578947	0.594323			0.578947	0.546221			0.578947	0.578748			0.578947	0.581233			0.578947	0.702814
	0.631579	0.688756			0.631579	0.653663			0.631579	0.705718			0.631579	0.625446			0.631579	0.787344			0.631579	0.762174
	0.684211	0.755008			0.684211	0.714812			0.684211	0.765719			0.684211	0.806965			0.684211	0.86884			0.684211	0.7979
	0.736842	0.815287			0.736842	0.793771			0.736842	0.908119			0.736842	1			0.736842	1			0.736842	0.869373
	0.789474	0.868634			0.789474	0.847832			0.789474	0.909165			0.789474	0.956699			0.789474	0.983074			0.789474	0.89308
	0.842105	0.913722			0.842105	0.877118			0.842105	0.936268			0.842105	0.958328			0.842105	0.987943			0.842105	0.901531
	0.894737	0.950364			0.894737	0.908745			0.894737	0.978595			0.894737	0.935221			0.894737	0.997257			0.894737	0.972002
	0.947368	0.979196			0.947368	0.96027			0.947368	1			0.947368	0.916814			0.947368	0.866903			0.947368	0.961409
	1	1			1	1			1	0.990434			1	0.918523			1	0.786624			1	1

## Sheet: Figure 7
Figure 7
	Figure 7a (bottom panel graphs)				Figure 7a (bottom panel graphs)				Figure 7a (bottom panel graphs)				Figure 7a (bottom panel graphs)				Figure 7a (bottom panel graphs)				Figure 7a (bottom panel graphs)
	Normalized Cytochrome Oxidase Staining Intensity Values Black Curve				Normalized Fluorescent Intensity Mean Values L1A				Normalized Fluorescent Intensity Mean Values L1B				Normalized Fluorescent Intensity Mean Values L2/3				Normalized Fluorescent Intensity Mean Values L4B				Normalized Fluorescent Intensity Mean Values L5/6
	Blob Center to Interblob Bin #	Value			Blob Center to Interblob Bin #	Value	SEM		Blob Center to Interblob Bin #	Value	SEM		Blob Center to Interblob Bin #	Value	SEM		Blob Center to Interblob Bin #	Value	SEM		Blob Center to Interblob Bin #	Value	SEM
	0	0			0	0	0.00253261		0	0	0.0290128		0	0	0.0120034		0	0	0.0873866		0	0.0107983	0.0740577
	0.0526316	0.0137615			0.0526316	0.12342	0.0609953		0.0526316	0.0365371	0.0344801		0.0526316	0.095	0.0156128		0.0526316	0.116473	0.110903		0.0526316	0	0.0448856
	0.105263	0.0399575			0.105263	0.225011	0.173136		0.105263	0.050678	0.0417217		0.105263	0.126182	0.071834		0.105263	0.121855	0.137925		0.105263	0.0330733	0.057909
	0.157895	0.07718			0.157895	0.195712	0.0694298		0.157895	0.0185047	0.0448384		0.157895	0.151035	0.097138		0.157895	0.0870208	0.152135		0.157895	0.0757331	0.070084
	0.210526	0.125068			0.210526	0.207099	0.054049		0.210526	0.0841701	0.00684542		0.210526	0.124145	0.00755325		0.210526	0.0446057	0.107557		0.210526	0.100336	0.068122
	0.263158	0.183411			0.263158	0.205204	0.116872		0.263158	0.142566	0.0187042		0.263158	0.181111	0.0181078		0.263158	0.111686	0.127677		0.263158	0.120159	0.0862457
	0.315789	0.249773			0.315789	0.199001	0.0687894		0.315789	0.191914	0.017203		0.315789	0.179585	0.0288999		0.315789	0.215806	0.087362		0.315789	0.325651	0.0196118
	0.368421	0.321548			0.368421	0.245631	0.0381892		0.368421	0.282456	0.0232		0.368421	0.269263	0.0566893		0.368421	0.305457	0.0353442		0.368421	0.344031	0.0429952
	0.421053	0.396708			0.421053	0.433514	0.055118		0.421053	0.35882	0.0374027		0.421053	0.352378	0.0799553		0.421053	0.306302	0.0558089		0.421053	0.340671	0.0447782
	0.473684	0.474123			0.473684	0.505716	0.0503569		0.473684	0.403745	0.0103347		0.473684	0.39413	0.0851044		0.473684	0.301258	0.0908198		0.473684	0.370817	0.0596208
	0.526316	0.551558			0.526316	0.529447	0.0541828		0.526316	0.444603	0.0451808		0.526316	0.450663	0.0887023		0.526316	0.367479	0.0736151		0.526316	0.328889	0.0201427
	0.578947	0.626488			0.578947	0.58025	0.0197999		0.578947	0.547754	0.0445395		0.578947	0.574292	0.0436809		0.578947	0.379606	0.111754		0.578947	0.408521	0.0311621
	0.631579	0.698316			0.631579	0.774853	0.0952782		0.631579	0.634282	0.0130288		0.631579	0.69715	0.0604458		0.631579	0.52121	0.0685784		0.631579	0.564259	0.111346
	0.684211	0.764472			0.684211	0.776431	0.0314485		0.684211	0.652332	0.0404575		0.684211	0.718513	0.107905		0.684211	0.46818	0.0742433		0.684211	0.623534	0.13035
	0.736842	0.823141			0.736842	0.693547	0.0302239		0.736842	0.653246	0.0358243		0.736842	0.716352	0.0142153		0.736842	0.511345	0.0250793		0.736842	0.610382	0.175746
	0.789474	0.874508			0.789474	0.78959	0.134909		0.789474	0.69418	0.0488741		0.789474	0.811484	0.0240018		0.789474	0.570292	0.097588		0.789474	0.673534	0.14821
	0.842105	0.917804			0.842105	0.750158	0.0740674		0.842105	0.754032	0.0548918		0.842105	0.90544	0.0485838		0.842105	0.778385	0.0786163		0.842105	0.840037	0.113063
	0.894737	0.953182			0.894737	0.875298	0.0572224		0.894737	0.896041	0.0427338		0.894737	0.911612	0.0353314		0.894737	0.870174	0.046931		0.894737	0.963447	0.0856305
	0.947368	0.980038			0.947368	0.940119	0.0506914		0.947368	0.890312	0.0413352		0.947368	0.971254	0.00179382		0.947368	0.815494	0.0442843		0.947368	0.96309	0.0395824
	1	1			1	1	0.0338777		1	1	0		1	1	0		1	1	0		1	1	0.0451722
	Figure 7b (bottom panel graphs)				Figure 7b (bottom panel graphs)				Figure 7b (bottom panel graphs)				Figure 7b (bottom panel graphs)				Figure 7b (bottom panel graphs)				Figure 7b (bottom panel graphs)
	Normalized Cytochrome Oxidase Staining Intensity Values Black Curve				Normalized Fluorescent Intensity Mean Values L1A				Normalized Fluorescent Intensity Mean Values L2/3				Normalized Fluorescent Intensity Mean Values L2/3				Normalized Fluorescent Intensity Mean Values L4B				Normalized Fluorescent Intensity Mean Values L5/6
	Blob Center to Interblob Bin #	Value			Blob Center to Interblob Bin #	Value	SEM		Blob Center to Interblob Bin #	Value	SEM		Blob Center to Interblob Bin #	Value	SEM		Blob Center to Interblob Bin #	Value	SEM		Blob Center to Interblob Bin #	Value	SEM
	0	0			0	0.913794	0.0708595		0	0.822293	0.0680356		0	1	0.0717312		0	0.461105	0.0815908		0	0.906597	0.0458009
	0.0526316	0.0137615			0.0526316	0.930979	0.0506558		0.0526316	1	0.0184793		0.0526316	0.94137	0.0158148		0.0526316	0.504692	0.113873		0.0526316	0.859063	0.0759998
	0.105263	0.0399575			0.105263	0.917536	0.111373		0.105263	0.954688	0.0734755		0.105263	0.978629	0.111444		0.105263	0.405453	0.155797		0.105263	0.804989	0.0931299
	0.157895	0.07718			0.157895	0.906775	0.00556154		0.157895	0.874334	0.107212		0.157895	0.888071	0.0669716		0.157895	0.24041	0.200286		0.157895	0.949401	0.172414
	0.210526	0.125068			0.210526	1	0.0721973		0.210526	0.835861	0.10715		0.210526	0.807813	0.0869798		0.210526	0.675242	0.277056		0.210526	0.840277	0.173926
	0.263158	0.183411			0.263158	0.961354	0.0846294		0.263158	0.707465	0.123131		0.263158	0.909296	0.141192		0.263158	0.543454	0.222783		0.263158	0.827951	0.04869
	0.315789	0.249773			0.315789	0.852819	0.0490126		0.315789	0.693111	0.121816		0.315789	0.843642	0.133014		0.315789	0	0.153337		0.315789	0.742855	0.125646
	0.368421	0.321548			0.368421	0.644073	0.12566		0.368421	0.631181	0.16591		0.368421	0.780707	0.154343		0.368421	0.119373	0.098651		0.368421	0.981331	0.0860223
	0.421053	0.396708			0.421053	0.646955	0.127385		0.421053	0.510893	0.164297		0.421053	0.689684	0.163281		0.421053	0.376662	0.106658		0.421053	1	0.0967275
	0.473684	0.474123			0.473684	0.506439	0.122542		0.473684	0.484836	0.143452		0.473684	0.610782	0.153236		0.473684	0.156173	0.0316447		0.473684	0.732353	0.0710672
	0.526316	0.551558			0.526316	0.469495	0.197559		0.526316	0.421164	0.133585		0.526316	0.680646	0.212218		0.526316	0.573509	0.170442		0.526316	0.484731	0.131258
	0.578947	0.626488			0.578947	0.38386	0.191285		0.578947	0.225745	0.157605		0.578947	0.74726	0.202173		0.578947	0.739561	0.261291		0.578947	0.475543	0.216137
	0.631579	0.698316			0.631579	0.369049	0.279531		0.631579	0.233242	0.135411		0.631579	0.465349	0.0885738		0.631579	0.6879	0.137513		0.631579	0.251474	0.160566
	0.684211	0.764472			0.684211	0.266783	0.240858		0.684211	0.221672	0.0963035		0.684211	0.552528	0.189485		0.684211	0.512528	0.25582		0.684211	0.197361	0.0471293
	0.736842	0.823141			0.736842	0.253382	0.155914		0.736842	0.234287	0.0723718		0.736842	0.379733	0.167073		0.736842	0.795677	0.143558		0.736842	0.0448858	0.0861811
	0.789474	0.874508			0.789474	0.139709	0.15354		0.789474	0.118115	0.107601		0.789474	0	0.11546		0.789474	1	0.090455		0.789474	0.12284	0.0426631
	0.842105	0.917804			0.842105	0.0550713	0.113459		0.842105	0.0737311	0.066766		0.842105	0.342528	0.124898		0.842105	0.737539	0.216959		0.842105	0.0885158	0.119935
	0.894737	0.953182			0.894737	0	0.06926		0.894737	0	0.0595722		0.894737	0.440846	0.180524		0.894737	0.841367	0.185083		0.894737	0.0693835	0.140893
	0.947368	0.980038			0.947368	0.00515636	0.064518		0.947368	0.00408914	0.0136653		0.947368	0.193404	0.111606		0.947368	0.64162	0.132398		0.947368	0	0.0741136
	1	1			1	0.0388342	0.209241		1	0.00287792	0.0503788		1	0.102064	0.093337		1	0.260881	0.200598		1	0.0585225	0.0745337
	Figure 7c (bottom panel graphs)				Figure 7c (bottom panel graphs)				Figure 7c (bottom panel graphs)				Figure 7c (bottom panel graphs)				Figure 7c (bottom panel graphs)				Figure 7c (bottom panel graphs)
	Normalized Cytochrome Oxidase Staining Intensity Values Black Curve				Normalized Fluorescent Intensity Mean Values L1A				Normalized Fluorescent Intensity Mean Values L2/3				Normalized Fluorescent Intensity Mean Values L2/3				Normalized Fluorescent Intensity Mean Values L4B				Normalized Fluorescent Intensity Mean Values L5/6
	Blob Center to Interblob Bin #	Value			Blob Center to Interblob Bin #	Value	SEM		Blob Center to Interblob Bin #	Value	SEM		Blob Center to Interblob Bin #	Value	SEM		Blob Center to Interblob Bin #	Value	SEM		Blob Center to Interblob Bin #	Value	SEM
	0	0			0	0	0		0	0	0		0	0	0		0	0	0.219382		0	0	0
	0.0526316	0.0137615			0.0526316	0.105328	0.0868915		0.0526316	0.122307	0.0518169		0.0526316	0.119752	0.0519973		0.0526316	0.152328	0.162217		0.0526316	0.0991666	0.0692133
	0.105263	0.0399575			0.105263	0.150154	0.0974642		0.105263	0.237102	0.0703277		0.105263	0.28621	0.145215		0.105263	0.30941	0.206326		0.105263	0.142532	0.0353798
	0.157895	0.07718			0.157895	0.135615	0.0930339		0.157895	0.318355	0.11945		0.157895	0.338134	0.164352		0.157895	0.331818	0.185616		0.157895	0.206029	0.036999
	0.210526	0.125068			0.210526	0.158982	0.0458976		0.210526	0.413098	0.131452		0.210526	0.445505	0.170595		0.210526	0.347183	0.198821		0.210526	0.273916	0.00728314
	0.263158	0.183411			0.263158	0.235048	0.046274		0.263158	0.522365	0.141082		0.263158	0.570837	0.188837		0.263158	0.305396	0.131824		0.263158	0.311487	0.0133618
	0.315789	0.249773			0.315789	0.344676	0.0955222		0.315789	0.590216	0.175676		0.315789	0.591006	0.186028		0.315789	0.227924	0.107481		0.315789	0.345534	0.0189214
	0.368421	0.321548			0.368421	0.464259	0.168649		0.368421	0.744782	0.186989		0.368421	0.583867	0.152836		0.368421	0.118647	0.180503		0.368421	0.473816	0.0150496
	0.421053	0.396708			0.421053	0.381952	0.00772945		0.421053	0.755597	0.188202		0.421053	0.752496	0.18731		0.421053	0.273635	0.125208		0.421053	0.524312	0.0272707
	0.473684	0.474123			0.473684	0.374094	0.119175		0.473684	0.797186	0.170276		0.473684	0.8216	0.19232		0.473684	0.290772	0.257526		0.473684	0.595107	0.0637772
	0.526316	0.551558			0.526316	0.549286	0.024962		0.526316	0.884767	0.12031		0.526316	0.754715	0.0619715		0.526316	0.389089	0.180645		0.526316	0.650554	0.121622
	0.578947	0.626488			0.578947	0.578058	0.0162647		0.578947	0.909862	0.117097		0.578947	0.826023	0.0255075		0.578947	0.474591	0.153026		0.578947	0.718812	0.0808527
	0.631579	0.698316			0.631579	0.634131	0.0195319		0.631579	0.981184	0.062858		0.631579	0.773575	0.033328		0.631579	0.556261	0.14272		0.631579	0.778044	0.020744
	0.684211	0.764472			0.684211	0.593583	0.121229		0.684211	0.912213	0.00971205		0.684211	0.849742	0.100517		0.684211	0.507743	0.152806		0.684211	0.844941	0.0205624
	0.736842	0.823141			0.736842	0.572273	0.221498		0.736842	0.994254	0.0718687		0.736842	0.982783	0.140536		0.736842	0.364715	0.269278		0.736842	0.890245	0.0274785
	0.789474	0.874508			0.789474	0.627058	0.220775		0.789474	0.97429	0.0504463		0.789474	0.929073	0.133303		0.789474	0.585598	0.199916		0.789474	0.941534	0.00994304
	0.842105	0.917804			0.842105	0.761073	0.116045		0.842105	0.9392	0.111367		0.842105	0.986712	0.109182		0.842105	0.870846	0.122925		0.842105	1	0.0317416
	0.894737	0.953182			0.894737	0.787107	0.121638		0.894737	0.948785	0.136686		0.894737	0.985378	0.129927		0.894737	0.798623	0.120126		0.894737	0.9392	0.0541044
	0.947368	0.980038			0.947368	0.843015	0.117255		0.947368	0.975722	0.156805		0.947368	0.994753	0.166542		0.947368	1	0.0525802		0.947368	0.957226	0.0664078
	1	1			1	1	0		1	1	0.148013		1	1	0.210644		1	0.980176	0.0622797		1	0.99446	0.0685482

## Sheet: Supplemental Figure 3
Supplemental Figure 3
	Supplemental Figure 3e (black curve)				Supplemental Figure 3e (blue curve)
	Normalized Cytochrome Oxidase Staining Intensity Values				Normalized Fluorescent Intensity Values L2/3
	Blob Center to Interblob Bin #	Value			Blob Center to Interblob Bin #	Value
	0	0			0	0
	0.0526316	0.0138203			0.0526316	0.133739
	0.105263	0.0410391			0.105263	0.146083
	0.157895	0.0790029			0.157895	0.147966
	0.210526	0.127114			0.210526	0.148243
	0.263158	0.188839			0.263158	0.212093
	0.315789	0.259326			0.315789	0.233103
	0.368421	0.335803			0.368421	0.230268
	0.421053	0.416045			0.421053	0.211571
	0.473684	0.497359			0.473684	0.337405
	0.526316	0.578029			0.526316	0.486537
	0.578947	0.656063			0.578947	0.611145
	0.631579	0.730224			0.631579	0.592379
	0.684211	0.793612			0.684211	0.592352
	0.736842	0.845032			0.736842	0.748033
	0.789474	0.889573			0.789474	0.813934
	0.842105	0.927359			0.842105	0.811324
	0.894737	0.956287			0.894737	0.898321
	0.947368	0.977626			0.947368	0.975168
	1	1			1	1
